# Supplementary material for: Reframing the contribution of pelagic Sargassum epiphytic N2 fixation
Source: PLoS One. 2023 Aug 1;18(8):e0289485. doi: 10.1371/journal.pone.0289485 (PMC10393174; doi:10.1371/journal.pone.0289485)
Supplement: S1 File — (CSV) [file pone.0289485.s001.csv]

Cruise date	Standardized sample ID	N2 fixation (umol N g-1 h-1)
6/16/15	6-16-15-1	0.1496
6/16/15	6-16-15-2	0.1793
10/9/15	10-9-15-1	1.038
10/9/15	10-9-15-2	0.9938
11/17/15	11-17-15-1	0.0698
11/17/15	11-17-15-2	0
5/16/16	5-16-16-1	3.491
5/16/16	5-16-16-2	0.3038
5/25/16	5-25-16-1	24.5
5/25/16	5-25-16-2	9.747
6/15/16	6-15-16-1	3.296
6/15/16	6-15-16-2	0.619
9/14/16	9-14-16-1	0
9/14/16	9-14-16-2	0.3917
11/16/16	11-16-16-1	0
11/16/16	11-16-16-2	0
3/9/17	3-9-17-1	0.2702
3/9/17	3-9-17-2	0.9453
5/10/17	5-10-17-1	9.481
5/10/17	5-10-17-2	1.184
5/10/17	5-10-17-3	1.291
5/17/17	5-17-17-1	1.07
5/17/17	5-17-17-2	3.152
5/17/17	5-17-17-3	1.85
8/3/17	8-3-17-1	1.061
8/3/17	8-3-17-2	0.426
11/1/17	11-1-17-1	0
11/1/17	11-1-17-2	0
11/1/17	11-1-17-3	0
5/22/18	5-22-18-1	3.774
5/22/18	5-22-18-2	2.485
5/22/18	5-22-18-3	3.25
8/7/18	8-7-18-1	1.984
8/7/18	8-7-18-2	1.304
8/7/18	8-7-18-3	0.757
3/14/19	3-14-19-1	0.7211
3/14/19	3-14-19-2	0.3978
3/14/19	3-14-19-3	1.185
6/4/19	6-4-19-1	5.209
6/4/19	6-4-19-2	7.584
6/4/19	6-4-19-3	7.413
2/24/20	2-24-20-1	0
2/24/20	2-24-20-2	0.0989
2/24/20	2-24-20-3	0.0624
5/26/20	5-26-20-1	9.187
5/26/20	5-26-20-2	18.07
5/26/20	5-26-20-3	4.957
9/28/20	9-28-20-1	18.26
9/28/20	9-28-20-2	11.87
9/28/20	9-28-20-3	8.757
3/10/21	3-10-21-1	3.087
3/10/21	3-10-21-2	6.887
3/10/21	3-10-21-3	7.523
4/27/21	4-27-21-1	8.462
4/27/21	4-27-21-2	3.889
4/27/21	4-27-21-3	4.064
6/7/21	6-7-21-2	26.9
6/7/21	6-7-21-3	37.77
7/23/21	7-23-21-1	2.307
7/23/21	7-23-21-2	1.512
7/23/21	7-23-21-3	0.2175
